# Supplementary material for: Prevalence of Pathogenic Leptospira spp. in Non-Volant Small Mammals of Hutan Lipur Sekayu, Terengganu, Malaysia
Source: Pathogens. 2022 Nov 5;11(11):1300. doi: 10.3390/pathogens11111300 (PMC9693538; doi:10.3390/pathogens11111300)
Supplement: Supplementary file 1 [file pathogens-11-01300-s001.zip]

Archive with 1 entries (1 files):
- pathogens-1987253-SI.pdf
